# Supplementary material for: Spatio-Temporal Variations of Volatile Metabolites as an Eco-Physiological Response of a Native Species in the Tropical Forest
Source: Plants (Basel). 2024 Sep 18;13(18):2599. doi: 10.3390/plants13182599 (PMC11435382; doi:10.3390/plants13182599)
Supplement: Supplementary file 1 [file plants-13-02599-s001.zip]

Archive with 1 entries (1 files):
- plants-3060598-supplementary.pdf
